# Supplementary material for: ﻿Morpho-phylogenetic evidence reveals two new species and two new host records of Diaporthe (Diaporthales, Diaporthaceae) from Phellodendron chinense in Sichuan, China
Source: MycoKeys. 2025 Oct 15;123:205–33. doi: 10.3897/mycokeys.123.162866 (PMC12547426; doi:10.3897/mycokeys.123.162866)
Supplement: XML Treatment for Diaporthe eucommiigena [file mycokeys.123.162866-treatment1.xml]

<!DOCTYPE tp:taxon-treatment
  PUBLIC "-//TaxonX//DTD Taxonomic Treatment Publishing DTD v0 20100105//EN" "tax-treatment-NSO.dtd">
<tp:taxon-treatment xmlns:tp="http://www.plazi.org/taxpub"><tp:treatment-meta><kwd-group><label>Taxon classification</label><kwd>
                <named-content content-type="kingdom">Fungi</named-content>
              </kwd><kwd>
                <named-content content-type="order">Diaporthales</named-content>
              </kwd><kwd>
                <named-content content-type="family">Diaporthaceae</named-content>
              </kwd></kwd-group><mixed-citation publication-type="journal"><person-group><name><surname>Li</surname><given-names>Xinyue</given-names></name><name><surname>Xu</surname><given-names>Xiulan</given-names></name><name><surname>Xiang</surname><given-names>Shasha</given-names></name><name><surname>Liu</surname><given-names>Feng</given-names></name><name><surname>Wang</surname><given-names>Feihu</given-names></name><name><surname>Jiang</surname><given-names>Xuejing</given-names></name><name><surname>Liu</surname><given-names>Yinggao</given-names></name><name><surname>Yang</surname><given-names>Chunlin</given-names></name></person-group><article-title>﻿Morpho-phylogenetic evidence reveals two new species and two new host records of <italic><tp:taxon-name><tp:taxon-name-part taxon-name-part-type="genus" reg="Diaporthe">Diaporthe</tp:taxon-name-part></tp:taxon-name></italic> (<tp:taxon-name><tp:taxon-name-part taxon-name-part-type="genus" reg="Diaporthales">Diaporthales</tp:taxon-name-part></tp:taxon-name>, <tp:taxon-name><tp:taxon-name-part taxon-name-part-type="family">Diaporthaceae</tp:taxon-name-part></tp:taxon-name>) from <italic><tp:taxon-name><tp:taxon-name-part taxon-name-part-type="genus" reg="Phellodendron">Phellodendron</tp:taxon-name-part> <tp:taxon-name-part taxon-name-part-type="species" reg="chinense">chinense</tp:taxon-name-part></tp:taxon-name></italic> in Sichuan, China</article-title><source>MycoKeys</source><day>15</day><month>10</month><year>2025</year><volume>123</volume><fpage>205</fpage><lpage>233</lpage><pub-id pub-id-type="doi">10.3897/mycokeys.123.162866</pub-id></mixed-citation></tp:treatment-meta><tp:nomenclature><label>﻿</label><tp:taxon-name><object-id xmlns:xlink="http://www.w3.org/1999/xlink" content-type="arpha" xlink:type="simple">2A36307B-E03D-5416-B9F0-5415F8191713</object-id>
              <tp:taxon-name-part taxon-name-part-type="genus" reg="Diaporthe">Diaporthe</tp:taxon-name-part>
              <tp:taxon-name-part taxon-name-part-type="species" reg="eucommiigena">eucommiigena</tp:taxon-name-part>
            </tp:taxon-name><tp:taxon-authority>S.Y. Wang, Yong Wang bis &amp; Y. Li, Journal of Fungi 8: 1301 (2022)</tp:taxon-authority><xref ref-type="fig" rid="F3">Fig. 3</xref></tp:nomenclature><tp:treatment-sec sec-type="description" id="SECID0EMBCM"><title>Description.</title><p><bold><italic>Saprobic</italic></bold> on decaying branch of <italic><tp:taxon-name><tp:taxon-name-part taxon-name-part-type="genus" reg="Phellodendron">Phellodendron</tp:taxon-name-part> <tp:taxon-name-part taxon-name-part-type="species" reg="chinense">chinense</tp:taxon-name-part></tp:taxon-name></italic>. <bold><italic>Sexual morph</italic></bold>: Not observed. <bold><italic>Asexual morph</italic></bold>: Coelomycetous. <bold><italic>Conidiomata</italic></bold> 164–246 × 121–151 μm (x̄ = 208 × 132 μm, n = 10), initially immersed, becoming erumpent at maturity, discoid to conical, brown, unilocular or multilocular, mostly single-loculate, solitary or aggregated, with a distinct ostiole. <bold><italic>Conidiomatal wall</italic></bold> 9–24 μm wide (x̄ = 14.6 μm, n = 20), composed of multiple layers of thick-walled, pale to medium brown cells of <bold><italic>textura angularis</italic></bold> or <bold><italic>textura globulosa</italic></bold>, with pigmentation gradually fading towards the interior. <bold><italic>Conidiophores</italic></bold> reduced to conidiogenous cells. <bold><italic>Conidiogenous cells</italic></bold> 5–13 × 1.4–3.8 μm (x̄ = 10.1 × 2.2 μm, n = 20), hyaline, cylindrical or pyriform, apex slightly tapering, terminal. <bold><italic>Alpha-conidia</italic></bold> 7.2–8.9 × 1.9–3.3 μm (x̄ = 7.9 × 2.7 μm, n = 30), hyaline, aseptate, smooth-walled, ellipsoid to fusiform, usually containing two guttules. <bold><italic>Beta-conidia</italic></bold> and <bold><italic>Gamma-conidia</italic></bold> not observed.</p></tp:treatment-sec><tp:treatment-sec sec-type="description" id="SECID0EEECM"><title>Culture characteristics.</title><p>Alpha-conidia germinated in sterile water within 24 h at 25 °C. Colonies on PDA attaining 50–55 mm diam. in 7 d at 25 °C. Colony irregular, density moderate to high, margin undulate, surface densely cottony to floccose and strongly rugose, white to creamy-white, consistency soft, elevation low-convex centrally, plane to slightly raised towards the periphery, edge well-defined. Zonation indistinct. Pycnidia scattered, more frequent near the periphery. Reverse olivaceous to dark olivaceous-brown with uneven pigmentation forming an interlaced pattern. Sporulation observed after approximately 20 d in culture, producing alpha-conidia.</p><fig id="F3" position="float" orientation="portrait"><object-id xmlns:xlink="http://www.w3.org/1999/xlink" content-type="doi" xlink:type="simple">10.3897/mycokeys.123.162866.figure3</object-id><object-id xmlns:xlink="http://www.w3.org/1999/xlink" content-type="arpha" xlink:type="simple">11AEC96F-ED9C-52F1-90B0-7C84629C055A</object-id><label>Figure 3.</label><caption><p><italic><tp:taxon-name><tp:taxon-name-part taxon-name-part-type="genus" reg="Diaporthe">Diaporthe</tp:taxon-name-part> <tp:taxon-name-part taxon-name-part-type="species" reg="eucommiigena">eucommiigena</tp:taxon-name-part></tp:taxon-name></italic> (<named-content xmlns:xlink="http://www.w3.org/1999/xlink" content-type="dwc:institutional_code" xlink:title="Herbarium of Sichuan Agricultural University" xlink:href="http://grbio.org/institution/sichuan-agricultural-university" xlink:type="simple">SICAU</named-content> 25-0159). a. Habitat of <italic><tp:taxon-name><tp:taxon-name-part taxon-name-part-type="genus" reg="Phellodendron">Phellodendron</tp:taxon-name-part> <tp:taxon-name-part taxon-name-part-type="species" reg="chinense">chinense</tp:taxon-name-part></tp:taxon-name></italic>; b, c. Conidiomata on host surface; d, e. Section through conidiomata; f. Ostiole; g. Conidiomatal wall; h–j. Conidiogenous cells bearing conidia; k. Alpha-conidia; l. Germinating alpha-conidium; m. Colony on PDA (left: above, right: reverse). Scale bars: 400 μm (c), 50 μm (d–f), 20 μm (g), 10 μm (h–l).</p></caption><graphic xmlns:xlink="http://www.w3.org/1999/xlink" xlink:href="mycokeys-123-205-g003.jpg" position="float" orientation="portrait" xlink:type="simple" id="oo_1440564.jpg"><uri content-type="original_file" xlink:type="simple">https://binary.pensoft.net/fig/1440564</uri></graphic></fig></tp:treatment-sec><tp:treatment-sec sec-type="material" id="SECID0EAHCM"><title>Material examined.</title><p>• China, Sichuan Province, Leshan City, Jinkouhe County, Jixing Village, <named-content xmlns:xlink="http://www.w3.org/1999/xlink" content-type="dwc:verbatimCoordinates" xlink:type="simple"><named-content content-type="geo-json" specific-use="{&#34;type&#34;:&#34;Point&#34;,&#34;coordinates&#34;:[103.218728,29.282806]}" id="NCID0EJHCM" xlink:type="simple">29°16'58.10"N, 103°13'7.42"E</named-content></named-content>, 1599 m elev., from branches of <italic><tp:taxon-name><tp:taxon-name-part taxon-name-part-type="genus" reg="Phellodendron">Phellodendron</tp:taxon-name-part> <tp:taxon-name-part taxon-name-part-type="species" reg="chinense">chinense</tp:taxon-name-part></tp:taxon-name></italic>, 1 May 2024, X.Y. Li, LXY202405014A (<named-content xmlns:xlink="http://www.w3.org/1999/xlink" content-type="dwc:institutional_code" xlink:title="Herbarium of Sichuan Agricultural University" xlink:href="http://grbio.org/institution/sichuan-agricultural-university" xlink:type="simple">SICAU</named-content> 25-0159), culture (<named-content xmlns:xlink="http://www.w3.org/1999/xlink" content-type="dwc:institutional_code" xlink:title="Culture Collection of Sichuan Agricultural University" xlink:href="http://grbio.org/institution/sichuan-agricultural-university" xlink:type="simple">SICAUCC</named-content> 25-0131); <italic>ibid.</italic>, LXY202405014B (<named-content xmlns:xlink="http://www.w3.org/1999/xlink" content-type="dwc:institutional_code" xlink:title="Herbarium of Sichuan Agricultural University" xlink:href="http://grbio.org/institution/sichuan-agricultural-university" xlink:type="simple">SICAU</named-content> 25-0160), culture (<named-content xmlns:xlink="http://www.w3.org/1999/xlink" content-type="dwc:institutional_code" xlink:title="Culture Collection of Sichuan Agricultural University" xlink:href="http://grbio.org/institution/sichuan-agricultural-university" xlink:type="simple">SICAUCC</named-content> 25-0132).</p></tp:treatment-sec><tp:treatment-sec sec-type="notes" id="SECID0EPICM"><title>Notes.</title><p><italic><tp:taxon-name><tp:taxon-name-part taxon-name-part-type="genus" reg="Diaporthe">Diaporthe</tp:taxon-name-part> <tp:taxon-name-part taxon-name-part-type="species" reg="eucommiigena">eucommiigena</tp:taxon-name-part></tp:taxon-name></italic> was originally described by <xref ref-type="bibr" rid="B93">Wang et al. (2022)</xref> from dead wood of <italic><tp:taxon-name><tp:taxon-name-part taxon-name-part-type="genus" reg="Eucommia">Eucommia</tp:taxon-name-part> <tp:taxon-name-part taxon-name-part-type="species" reg="ulmoides">ulmoides</tp:taxon-name-part></tp:taxon-name></italic> in China. In a recent taxonomic revision, <xref ref-type="bibr" rid="B20">Dissanayake et al. (2024)</xref> treated <italic><tp:taxon-name><tp:taxon-name-part taxon-name-part-type="genus" reg="Diaporthe">D.</tp:taxon-name-part> <tp:taxon-name-part taxon-name-part-type="species" reg="eucommiigena">eucommiigena</tp:taxon-name-part></tp:taxon-name></italic> as a synonym of <italic><tp:taxon-name><tp:taxon-name-part taxon-name-part-type="genus" reg="Diaporthe">D.</tp:taxon-name-part> <tp:taxon-name-part taxon-name-part-type="species" reg="passiflorae">passiflorae</tp:taxon-name-part></tp:taxon-name></italic>, based on overlapping micromorphological features of alpha conidia. However, our study revealed that these two taxa occupy distinct lineages in the multigene phylogenetic tree. Moreover, clear morphological and molecular differences support their recognition as separate species. Morphologically, beta conidia of <italic><tp:taxon-name><tp:taxon-name-part taxon-name-part-type="genus" reg="Diaporthe">D.</tp:taxon-name-part> <tp:taxon-name-part taxon-name-part-type="species" reg="eucommiigena">eucommiigena</tp:taxon-name-part></tp:taxon-name></italic> are longer (27–37 × 1–2 μm vs. 16–18 × 1.5 μm), whereas its gamma conidia are smaller (7.5–10 × 1.5–2.5 μm vs. 10–12 × 2–2.5 μm) (<xref ref-type="bibr" rid="B12">Crous et al. 2012</xref>; <xref ref-type="bibr" rid="B93">Wang et al. 2022</xref>). Pairwise nucleotide comparisons further distinguish the two species. <italic><tp:taxon-name><tp:taxon-name-part taxon-name-part-type="genus" reg="Diaporthe">Diaporthe</tp:taxon-name-part> <tp:taxon-name-part taxon-name-part-type="species" reg="passiflorae">passiflorae</tp:taxon-name-part></tp:taxon-name></italic> (CBS 132527, holotype) and <italic><tp:taxon-name><tp:taxon-name-part taxon-name-part-type="genus" reg="Diaporthe">D.</tp:taxon-name-part> <tp:taxon-name-part taxon-name-part-type="species" reg="eucommiigena">eucommiigena</tp:taxon-name-part></tp:taxon-name></italic> (GUCC 420.9, holotype) differ by 1.88% (11/585, 0 gap) in <abbrev xmlns:xlink="http://www.w3.org/1999/xlink" xlink:title="internal transcribed spacer" id="ABBRID0ENMCM" xlink:type="simple">ITS</abbrev>, 6.65% (23/346, 8 gaps) in <italic>tef</italic>1-α and 3.04% (13/427, 1 gap) in <italic>tub</italic>2. Taken together, we propose the retention of <italic><tp:taxon-name><tp:taxon-name-part taxon-name-part-type="genus" reg="Diaporthe">D.</tp:taxon-name-part> <tp:taxon-name-part taxon-name-part-type="species" reg="eucommiigena">eucommiigena</tp:taxon-name-part></tp:taxon-name></italic> as a distinct species, separate from <italic><tp:taxon-name><tp:taxon-name-part taxon-name-part-type="genus" reg="Diaporthe">D.</tp:taxon-name-part> <tp:taxon-name-part taxon-name-part-type="species" reg="passiflorae">passiflorae</tp:taxon-name-part></tp:taxon-name></italic>.</p><p>Two newly-obtained isolates, <named-content xmlns:xlink="http://www.w3.org/1999/xlink" content-type="dwc:institutional_code" xlink:title="Culture Collection of Sichuan Agricultural University" xlink:href="http://grbio.org/institution/sichuan-agricultural-university" xlink:type="simple">SICAUCC</named-content> 25-0131 and <named-content xmlns:xlink="http://www.w3.org/1999/xlink" content-type="dwc:institutional_code" xlink:title="Culture Collection of Sichuan Agricultural University" xlink:href="http://grbio.org/institution/sichuan-agricultural-university" xlink:type="simple">SICAUCC</named-content> 25-0132, clustered with <italic><tp:taxon-name><tp:taxon-name-part taxon-name-part-type="genus" reg="Diaporthe">Diaporthe</tp:taxon-name-part> <tp:taxon-name-part taxon-name-part-type="species" reg="eucommiigena">eucommiigena</tp:taxon-name-part></tp:taxon-name></italic> with a strong support (100% MLBS / 1.00 BYPP; Fig. <xref ref-type="fig" rid="F1">1</xref>). Morphologically, these isolates are consistent with <italic><tp:taxon-name><tp:taxon-name-part taxon-name-part-type="genus" reg="Diaporthe">D.</tp:taxon-name-part> <tp:taxon-name-part taxon-name-part-type="species" reg="eucommiigena">eucommiigena</tp:taxon-name-part></tp:taxon-name></italic>, producing cylindrical, slightly tapering conidiogenous cells and hyaline, ellipsoid to fusiform, guttulate alpha conidia (7.2–8.9 × 1.9–3.3 μm vs. 5.5–8 × 1.5–3 μm). Nucleotide comparisons between <named-content xmlns:xlink="http://www.w3.org/1999/xlink" content-type="dwc:institutional_code" xlink:title="Culture Collection of Sichuan Agricultural University" xlink:href="http://grbio.org/institution/sichuan-agricultural-university" xlink:type="simple">SICAUCC</named-content> 25-0131 and the ex-type strain GUCC 420.9 revealed minimal variation, with 0.61% (3/488, 0 gap) in <abbrev xmlns:xlink="http://www.w3.org/1999/xlink" xlink:title="internal transcribed spacer" id="ABBRID0E6OCM" xlink:type="simple">ITS</abbrev>, 1.11% (5/450, 1 gap) in <italic>tub</italic>2 and 2.82% (8/284, 6 gaps) in <italic>tef</italic>1-α (Table <xref ref-type="table" rid="T3">3</xref>). Although the <italic>tef</italic>1-α region exhibits comparatively higher divergence, the isolates are morphologically concordant with the ex-type and differ only marginally in <abbrev xmlns:xlink="http://www.w3.org/1999/xlink" xlink:title="internal transcribed spacer" id="ABBRID0ENPCM" xlink:type="simple">ITS</abbrev> and <italic>tub</italic>2 regions. Consistent with current guidance, which requires that new species be diagnosable by a unique combination of characters with at least two to three phenotypic differences (<xref ref-type="bibr" rid="B42">Jeewon and Hyde 2016</xref>) and recommends that slight variation in short DNA fragments should not on its own warrant taxonomic novelty, but be evaluated within an integrative framework that weighs morphology together with multilocus evidence (<xref ref-type="bibr" rid="B42">Jeewon and Hyde 2016</xref>; <xref ref-type="bibr" rid="B1">Aime et al. 2021</xref>; <xref ref-type="bibr" rid="B9">Chethana et al. 2021</xref>), we consider the single-locus signal from <italic>tef</italic>1-α insufficient to justify a new species and, therefore, retain <named-content xmlns:xlink="http://www.w3.org/1999/xlink" content-type="dwc:institutional_code" xlink:title="Culture Collection of Sichuan Agricultural University" xlink:href="http://grbio.org/institution/sichuan-agricultural-university" xlink:type="simple">SICAUCC</named-content> 25-0131 and <named-content xmlns:xlink="http://www.w3.org/1999/xlink" content-type="dwc:institutional_code" xlink:title="Culture Collection of Sichuan Agricultural University" xlink:href="http://grbio.org/institution/sichuan-agricultural-university" xlink:type="simple">SICAUCC</named-content> 25-0132 within <italic><tp:taxon-name><tp:taxon-name-part taxon-name-part-type="genus" reg="Diaporthe">D.</tp:taxon-name-part> <tp:taxon-name-part taxon-name-part-type="species" reg="eucommiigena">eucommiigena</tp:taxon-name-part></tp:taxon-name></italic>, which is the first report on <italic><tp:taxon-name><tp:taxon-name-part taxon-name-part-type="genus" reg="Phellodendron">Phellodendron</tp:taxon-name-part> <tp:taxon-name-part taxon-name-part-type="species" reg="chinense">chinense</tp:taxon-name-part></tp:taxon-name></italic> in Sichuan, China.</p><table-wrap id="T3" position="float" orientation="portrait"><label>Table 3.</label><caption><p>Nucleotide differences between <italic><tp:taxon-name><tp:taxon-name-part taxon-name-part-type="genus" reg="Diaporthe">Diaporthe</tp:taxon-name-part> <tp:taxon-name-part taxon-name-part-type="species" reg="eucommiigena">eucommiigena</tp:taxon-name-part></tp:taxon-name></italic> (GUCC 420.9<sup>T</sup>) and related species.</p></caption><table id="TID0EZNIM" rules="all"><tbody><tr><th rowspan="2" colspan="1">Compared strain</th><th rowspan="1" colspan="3">Nucleotide differences</th></tr><tr><th rowspan="1" colspan="1">
                      <abbrev xmlns:xlink="http://www.w3.org/1999/xlink" xlink:title="internal transcribed spacer" id="ABBRID0ELSCM" xlink:type="simple">ITS</abbrev>
                    </th><th rowspan="1" colspan="1">tef1-α</th><th rowspan="1" colspan="1">tub2</th></tr><tr><td rowspan="1" colspan="1"><italic><tp:taxon-name><tp:taxon-name-part taxon-name-part-type="genus" reg="Diaporthe">Diaporthe</tp:taxon-name-part> <tp:taxon-name-part taxon-name-part-type="species" reg="passiflorae">passiflorae</tp:taxon-name-part></tp:taxon-name></italic> (CBS 132527 <sup>T</sup>)</td><td rowspan="1" colspan="1">1.88% (11/585 bp, 0 gap)</td><td rowspan="1" colspan="1">6.65% (23/346 bp, 8 gaps)</td><td rowspan="1" colspan="1">3.04% (13/427 bp, 1 gap)</td></tr><tr><td rowspan="1" colspan="1"><italic><tp:taxon-name><tp:taxon-name-part taxon-name-part-type="genus" reg="Diaporthe">Diaporthe</tp:taxon-name-part> <tp:taxon-name-part taxon-name-part-type="species" reg="eucommiigena">eucommiigena</tp:taxon-name-part></tp:taxon-name></italic> (<named-content xmlns:xlink="http://www.w3.org/1999/xlink" content-type="dwc:institutional_code" xlink:title="Culture Collection of Sichuan Agricultural University" xlink:href="http://grbio.org/institution/sichuan-agricultural-university" xlink:type="simple">SICAUCC</named-content> 25-0131)</td><td rowspan="1" colspan="1">0.61% (3/488, 0 gap)</td><td rowspan="1" colspan="1">2.82% (8/284, 6 gaps)</td><td rowspan="1" colspan="1">1.11% (5/450, 1 gap)</td></tr><tr><td rowspan="1" colspan="1"><italic><tp:taxon-name><tp:taxon-name-part taxon-name-part-type="genus" reg="Diaporthe">Diaporthe</tp:taxon-name-part> <tp:taxon-name-part taxon-name-part-type="species" reg="leshanensis">leshanensis</tp:taxon-name-part></tp:taxon-name></italic> (<named-content xmlns:xlink="http://www.w3.org/1999/xlink" content-type="dwc:institutional_code" xlink:title="Culture Collection of Sichuan Agricultural University" xlink:href="http://grbio.org/institution/sichuan-agricultural-university" xlink:type="simple">SICAUCC</named-content> 25-0130 <sup>T</sup>)</td><td rowspan="1" colspan="1">2.39% (12/482 bp, 1 gap)</td><td rowspan="1" colspan="1">21.77% (54/248 bp, 30 gaps)</td><td rowspan="1" colspan="1">3.11% (14/450 bp, 1 gap)</td></tr><tr><td rowspan="1" colspan="1"><italic><tp:taxon-name><tp:taxon-name-part taxon-name-part-type="genus" reg="Diaporthe">Diaporthe</tp:taxon-name-part> <tp:taxon-name-part taxon-name-part-type="species" reg="phellodendri">phellodendri</tp:taxon-name-part></tp:taxon-name></italic> (<named-content xmlns:xlink="http://www.w3.org/1999/xlink" content-type="dwc:institutional_code" xlink:title="Culture Collection of Sichuan Agricultural University" xlink:href="http://grbio.org/institution/sichuan-agricultural-university" xlink:type="simple">SICAUCC</named-content> 23-0174 <sup>T</sup>)</td><td rowspan="1" colspan="1">2.26% (13/574 bp, 1 gap)</td><td rowspan="1" colspan="1">20.58% (50/243 bp, 8 gaps)</td><td rowspan="1" colspan="1">3.06% (14/457 bp, 1 gap)</td></tr></tbody></table><table-wrap-foot><fn><p>Note: Ex-type or ex-epitype strains are marked with “T”.</p></fn></table-wrap-foot></table-wrap></tp:treatment-sec><tp:treatment-sec><!--Section generated to contain objects referenced in tp:taxon-treatment.--><fig id="F1" position="float" orientation="portrait"><object-id xmlns:xlink="http://www.w3.org/1999/xlink" content-type="doi" xlink:type="simple">10.3897/mycokeys.123.162866.figure1</object-id><object-id xmlns:xlink="http://www.w3.org/1999/xlink" content-type="arpha" xlink:type="simple">1675815E-F43C-5D13-BC5F-2FCD69069CC9</object-id><label>Figure 1.</label><caption><p>Maximum Likelihood phylogenetic tree, based on concatenated sequences of the <abbrev xmlns:xlink="http://www.w3.org/1999/xlink" xlink:title="internal transcribed spacer" id="ABBRID0EQ4BM" xlink:type="simple">ITS</abbrev>, <italic>tef</italic>1-α, <italic>tub</italic>2, <italic>cal</italic> and <italic>his</italic>3 gene regions from <italic><tp:taxon-name><tp:taxon-name-part taxon-name-part-type="genus" reg="Diaporthe">Diaporthe</tp:taxon-name-part></tp:taxon-name></italic> species. Bootstrap support values ≥ 60% (left) and Bayesian posterior probabilities ≥ 0.90 (right) are shown at the nodes. Isolates from the present study are indicated in bold. Ex-type or ex-epitype strains are marked with “T”.</p></caption><graphic xmlns:xlink="http://www.w3.org/1999/xlink" xlink:href="mycokeys-123-205-g001.jpg" position="float" orientation="portrait" xlink:type="simple" id="oo_1440562.jpg"><uri content-type="original_file" xlink:type="simple">https://binary.pensoft.net/fig/1440562</uri></graphic></fig></tp:treatment-sec><ref-list><ref id="B93"><mixed-citation xmlns:xlink="http://www.w3.org/1999/xlink" xlink:type="simple"><person-group><name name-style="western"><surname>Wang</surname><given-names>SY</given-names></name><name name-style="western"><surname>McKenzie</surname><given-names>EHC</given-names></name><name name-style="western"><surname>Phillips</surname><given-names>AJL</given-names></name><name name-style="western"><surname>Li</surname><given-names>Y</given-names></name><name name-style="western"><surname>Wang</surname><given-names>Y</given-names></name></person-group> (<year>2022</year>) Taxonomy and multigene phylogeny of <tp:taxon-name><tp:taxon-name-part taxon-name-part-type="genus">Diaporthales</tp:taxon-name-part></tp:taxon-name> in Guizhou Province, China. Journal of <tp:taxon-name><tp:taxon-name-part taxon-name-part-type="kingdom">Fungi</tp:taxon-name-part></tp:taxon-name> 8(12): e1301. <ext-link xlink:href="10.3390/jof8121301" ext-link-type="doi" xlink:type="simple">https://doi.org/10.3390/jof8121301</ext-link></mixed-citation></ref><ref id="B20"><mixed-citation xmlns:xlink="http://www.w3.org/1999/xlink" xlink:type="simple"><person-group><name name-style="western"><surname>Dissanayake</surname><given-names>AJ</given-names></name><name name-style="western"><surname>Zhu</surname><given-names>JT</given-names></name><name name-style="western"><surname>Chen</surname><given-names>YY</given-names></name><name name-style="western"><surname>Maharachchikumbura</surname><given-names>SS</given-names></name><name name-style="western"><surname>Hyde</surname><given-names>KD</given-names></name><name name-style="western"><surname>Liu</surname><given-names>JK</given-names></name></person-group> (<year>2024</year>) <article-title>A re-evaluation of <italic><tp:taxon-name><tp:taxon-name-part taxon-name-part-type="genus">Diaporthe</tp:taxon-name-part></tp:taxon-name></italic>: Refining the boundaries of species and species complexes.</article-title><source>Fungal Diversity</source><volume>126</volume>: <fpage>1</fpage>–<lpage>125</lpage>. <ext-link xlink:href="10.1007/s13225-024-00538-7" ext-link-type="doi" xlink:type="simple">https://doi.org/10.1007/s13225-024-00538-7</ext-link></mixed-citation></ref><ref id="B12"><mixed-citation xmlns:xlink="http://www.w3.org/1999/xlink" xlink:type="simple"><person-group><name name-style="western"><surname>Crous</surname><given-names>PW</given-names></name><name name-style="western"><surname>Summerell</surname><given-names>BA</given-names></name><name name-style="western"><surname>Shivas</surname><given-names>RG</given-names></name><name name-style="western"><surname>Burgess</surname><given-names>TI</given-names></name><name name-style="western"><surname>Decock</surname><given-names>CA</given-names></name><name name-style="western"><surname>Dreyer</surname><given-names>LL</given-names></name><name name-style="western"><surname>Granke</surname><given-names>LL</given-names></name><name name-style="western"><surname>Guest</surname><given-names>DI</given-names></name><name name-style="western"><surname>Hardy</surname><given-names>GE</given-names></name><name name-style="western"><surname>Hausbeck</surname><given-names>MK</given-names></name><name name-style="western"><surname>Hüberli</surname><given-names>D</given-names></name><name name-style="western"><surname>Jung</surname><given-names>T</given-names></name><name name-style="western"><surname>Koukol</surname><given-names>O</given-names></name><name name-style="western"><surname>Lennox</surname><given-names>CL</given-names></name><name name-style="western"><surname>Liew</surname><given-names>EC</given-names></name><name name-style="western"><surname>Lombard</surname><given-names>L</given-names></name><name name-style="western"><surname>McTaggart</surname><given-names>AR</given-names></name><name name-style="western"><surname>Pryke</surname><given-names>JS</given-names></name><name name-style="western"><surname>Roets</surname><given-names>F</given-names></name><name name-style="western"><surname>Saude</surname><given-names>C</given-names></name><name name-style="western"><surname>Shuttleworth</surname><given-names>LA</given-names></name><name name-style="western"><surname>Stukely</surname><given-names>MJ</given-names></name><name name-style="western"><surname>Vánky</surname><given-names>K</given-names></name><name name-style="western"><surname>Webster</surname><given-names>BJ</given-names></name><name name-style="western"><surname>Windstam</surname><given-names>ST</given-names></name><name name-style="western"><surname>Groenewald</surname><given-names>JZ</given-names></name></person-group> (<year>2012</year>) <article-title>Fungal Planet description sheets: 107–127.</article-title><source>Persoonia</source><volume>28</volume>: <fpage>138</fpage>–<lpage>182</lpage>. <ext-link xlink:href="10.3767/003158512X652633" ext-link-type="doi" xlink:type="simple">https://doi.org/10.3767/003158512X652633</ext-link></mixed-citation></ref><ref id="B42"><mixed-citation xmlns:xlink="http://www.w3.org/1999/xlink" xlink:type="simple"><person-group><name name-style="western"><surname>Jeewon</surname><given-names>R</given-names></name><name name-style="western"><surname>Hyde</surname><given-names>KD</given-names></name></person-group> (<year>2016</year>) <article-title>Establishing species boundaries and new taxa among fungi: Recommendations to resolve taxonomic ambiguities.</article-title><source>Mycosphere: Journal of Fungal Biology</source><volume>7</volume>(<issue>11</issue>): <fpage>1669</fpage>–<lpage>1677</lpage>. <ext-link xlink:href="10.5943/mycosphere/7/11/4" ext-link-type="doi" xlink:type="simple">https://doi.org/10.5943/mycosphere/7/11/4</ext-link></mixed-citation></ref><ref id="B1"><mixed-citation xmlns:xlink="http://www.w3.org/1999/xlink" xlink:type="simple"><person-group><name name-style="western"><surname>Aime</surname><given-names>MC</given-names></name><name name-style="western"><surname>Miller</surname><given-names>AN</given-names></name><name name-style="western"><surname>Aoki</surname><given-names>T</given-names></name><name name-style="western"><surname>Bensch</surname><given-names>K</given-names></name><name name-style="western"><surname>Cai</surname><given-names>L</given-names></name><name name-style="western"><surname>Crous</surname><given-names>PW</given-names></name><name name-style="western"><surname>Hawksworth</surname><given-names>DL</given-names></name><name name-style="western"><surname>Hyde</surname><given-names>KD</given-names></name><name name-style="western"><surname>Kirk</surname><given-names>PM</given-names></name><name name-style="western"><surname>Lücking</surname><given-names>R</given-names></name><name name-style="western"><surname>May</surname><given-names>TW</given-names></name><name name-style="western"><surname>Malosso</surname><given-names>E</given-names></name><name name-style="western"><surname>Redhead</surname><given-names>SA</given-names></name><name name-style="western"><surname>Rossman</surname><given-names>AY</given-names></name><name name-style="western"><surname>Stadler</surname><given-names>M</given-names></name><name name-style="western"><surname>Thines</surname><given-names>M</given-names></name><name name-style="western"><surname>Yurkov</surname><given-names>AM</given-names></name><name name-style="western"><surname>Zhang</surname><given-names>N</given-names></name><name name-style="western"><surname>Schoch</surname><given-names>CL</given-names></name></person-group> (<year>2021</year>) <article-title>How to publish a new fungal species, or name, version 3.0.</article-title><source>IMA Fungus</source><volume>12</volume>: <fpage>1</fpage>–<lpage>11</lpage>. <ext-link xlink:href="10.1186/s43008-021-00063-1" ext-link-type="doi" xlink:type="simple">https://doi.org/10.1186/s43008-021-00063-1</ext-link></mixed-citation></ref><ref id="B9"><mixed-citation xmlns:xlink="http://www.w3.org/1999/xlink" xlink:type="simple"><person-group><name name-style="western"><surname>Chethana</surname><given-names>KWT</given-names></name><name name-style="western"><surname>Manawasinghe</surname><given-names>IS</given-names></name><name name-style="western"><surname>Hurdeal</surname><given-names>VG</given-names></name><name name-style="western"><surname>Bhunjun</surname><given-names>CS</given-names></name><name name-style="western"><surname>Appadoo</surname><given-names>MA</given-names></name><name name-style="western"><surname>Gentekaki</surname><given-names>E</given-names></name><name name-style="western"><surname>Raspé</surname><given-names>O</given-names></name><name name-style="western"><surname>Promputtha</surname><given-names>I</given-names></name><name name-style="western"><surname>Hyde</surname><given-names>KD</given-names></name></person-group> (<year>2021</year>) What are fungal species and how to delineate them? Fungal Diversity 109: 1–25. <ext-link xlink:href="10.1007/s13225-021-00483-9" ext-link-type="doi" xlink:type="simple">https://doi.org/10.1007/s13225-021-00483-9</ext-link></mixed-citation></ref></ref-list></tp:taxon-treatment>
