# Supplementary material for: ﻿Morpho-phylogenetic evidence reveals two new species and two new host records of Diaporthe (Diaporthales, Diaporthaceae) from Phellodendron chinense in Sichuan, China
Source: MycoKeys. 2025 Oct 15;123:205–33. doi: 10.3897/mycokeys.123.162866 (PMC12547426; doi:10.3897/mycokeys.123.162866)
Supplement: XML Treatment for Diaporthe leshanensis [file mycokeys.123.162866-treatment2.xml]

<!DOCTYPE tp:taxon-treatment
  PUBLIC "-//TaxonX//DTD Taxonomic Treatment Publishing DTD v0 20100105//EN" "tax-treatment-NSO.dtd">
<tp:taxon-treatment xmlns:tp="http://www.plazi.org/taxpub"><tp:treatment-meta><kwd-group><label>Taxon classification</label><kwd>
                <named-content content-type="kingdom">Fungi</named-content>
              </kwd><kwd>
                <named-content content-type="order">Diaporthales</named-content>
              </kwd><kwd>
                <named-content content-type="family">Diaporthaceae</named-content>
              </kwd></kwd-group><mixed-citation publication-type="journal"><person-group><name><surname>Li</surname><given-names>Xinyue</given-names></name><name><surname>Xu</surname><given-names>Xiulan</given-names></name><name><surname>Xiang</surname><given-names>Shasha</given-names></name><name><surname>Liu</surname><given-names>Feng</given-names></name><name><surname>Wang</surname><given-names>Feihu</given-names></name><name><surname>Jiang</surname><given-names>Xuejing</given-names></name><name><surname>Liu</surname><given-names>Yinggao</given-names></name><name><surname>Yang</surname><given-names>Chunlin</given-names></name></person-group><article-title>﻿Morpho-phylogenetic evidence reveals two new species and two new host records of <italic><tp:taxon-name><tp:taxon-name-part taxon-name-part-type="genus" reg="Diaporthe">Diaporthe</tp:taxon-name-part></tp:taxon-name></italic> (<tp:taxon-name><tp:taxon-name-part taxon-name-part-type="genus" reg="Diaporthales">Diaporthales</tp:taxon-name-part></tp:taxon-name>, <tp:taxon-name><tp:taxon-name-part taxon-name-part-type="family">Diaporthaceae</tp:taxon-name-part></tp:taxon-name>) from <italic><tp:taxon-name><tp:taxon-name-part taxon-name-part-type="genus" reg="Phellodendron">Phellodendron</tp:taxon-name-part> <tp:taxon-name-part taxon-name-part-type="species" reg="chinense">chinense</tp:taxon-name-part></tp:taxon-name></italic> in Sichuan, China</article-title><source>MycoKeys</source><day>15</day><month>10</month><year>2025</year><volume>123</volume><fpage>205</fpage><lpage>233</lpage><pub-id pub-id-type="doi">10.3897/mycokeys.123.162866</pub-id></mixed-citation></tp:treatment-meta><tp:nomenclature><label>﻿</label><tp:taxon-name><object-id xmlns:xlink="http://www.w3.org/1999/xlink" content-type="arpha" xlink:type="simple">59F41255-7381-55D9-B1F1-AE07C3B60554</object-id>
              <tp:taxon-name-part taxon-name-part-type="genus" reg="Diaporthe">Diaporthe</tp:taxon-name-part>
              <tp:taxon-name-part taxon-name-part-type="species" reg="leshanensis">leshanensis</tp:taxon-name-part>
              <object-id xmlns:xlink="http://www.w3.org/1999/xlink" xlink:type="simple">Index Fungorum: IF903859</object-id>
            </tp:taxon-name><tp:taxon-authority>X.Y. Li &amp; C.L. Yang</tp:taxon-authority><tp:taxon-status xmlns:xlink="http://www.w3.org/1999/xlink" xlink:type="simple">sp. nov.</tp:taxon-status><xref ref-type="fig" rid="F4">Fig. 4</xref></tp:nomenclature><tp:treatment-sec sec-type="etymology" id="SECID0E5XCM"><title>Etymology.</title><p>Referring to the collection site: Leshan City in Sichuan Province, China.</p></tp:treatment-sec><tp:treatment-sec sec-type="description" id="SECID0EDYCM"><title>Description.</title><p><bold><italic>Saprobic</italic></bold> on decaying branch of <italic><tp:taxon-name><tp:taxon-name-part taxon-name-part-type="genus" reg="Phellodendron">Phellodendron</tp:taxon-name-part> <tp:taxon-name-part taxon-name-part-type="species" reg="chinense">chinense</tp:taxon-name-part></tp:taxon-name></italic>. <bold><italic>Sexual morph</italic></bold>: Not observed. <bold><italic>Asexual morph</italic></bold>: Coelomycetous. <bold><italic>Conidiomata</italic></bold> 323–409 × 231–254 μm (x̄ = 370 × 244 μm, n = 10), immersed in bark, scattered, erumpent, discoid, with a solitary undivided locule. <bold><italic>Conidiomatal wall</italic></bold> 11–23 μm wide, parenchymatous, consisting of multi-layered pale brown, thick-walled cells of <bold><italic>textura angularis</italic></bold> or <bold><italic>textura globulosa</italic></bold>. <bold><italic>Conidiophores</italic></bold> reduced to conidiogenous cells. <bold><italic>Conidiogenous cells</italic></bold> 6.7–12.3 × 1.2–3.2 μm (x̄ = 8.7 × 2.3 μm, n = 20) for producing alpha-conidia, 7.1–11.2 × 1.2–2.2 μm (x̄ = 9 × 1.6 μm, n = 20) for producing beta-conidia, terminal, enteroblastic, cylindrical, slightly tapering towards the apex. <bold><italic>Alpha-conidia</italic></bold> 6.6–10 × 2.1–3.2 μm (x̄ = 8.3 × 2.6 μm, n = 50), hyaline, straight, ovate to ellipsoidal, aseptate, thin-walled, base sub-truncate, usually with 2–5 guttules. <bold><italic>Beta-conidia</italic></bold> 19.7–22.5 × 1.3–1.7 μm (x̄ = 21.1 × 1.5 μm, n = 50), hyaline, aseptate, filiform, curved, tapering towards both ends. <bold><italic>Gamma-conidia</italic></bold> not observed.</p></tp:treatment-sec><tp:treatment-sec sec-type="description" id="SECID0EN2CM"><title>Culture characteristics.</title><p>Alpha-conidia germinated in sterile water within 24 h at 25 °C. Colonies on PDA reached 40–50 mm in diameter after 7 d at 25 °C, with abundant, irregularly distributed, flocculent aerial mycelium. Colony surface grey-green, becoming darker with age, texture cottony to floccose, margin irregular and moderately lobate, elevation low to moderately raised. Colony density moderate to high, with sporulation observed after 30 d, producing abundant alpha-conidia. Reverse dark brown to light brown with uneven pigmentation forming an interlaced pattern.</p><fig id="F4" position="float" orientation="portrait"><object-id xmlns:xlink="http://www.w3.org/1999/xlink" content-type="doi" xlink:type="simple">10.3897/mycokeys.123.162866.figure4</object-id><object-id xmlns:xlink="http://www.w3.org/1999/xlink" content-type="arpha" xlink:type="simple">AD364BBB-8FE6-5BDB-B27B-CE22D421A681</object-id><label>Figure 4.</label><caption><p><italic><tp:taxon-name><tp:taxon-name-part taxon-name-part-type="genus" reg="Diaporthe">Diaporthe</tp:taxon-name-part> <tp:taxon-name-part taxon-name-part-type="species" reg="leshanensis">leshanensis</tp:taxon-name-part></tp:taxon-name></italic> (<named-content xmlns:xlink="http://www.w3.org/1999/xlink" content-type="dwc:institutional_code" xlink:title="Herbarium of Sichuan Agricultural University" xlink:href="http://grbio.org/institution/sichuan-agricultural-university" xlink:type="simple">SICAU</named-content> 25-0158, holotype). a. Habitat of <italic><tp:taxon-name><tp:taxon-name-part taxon-name-part-type="genus" reg="Phellodendron">Phellodendron</tp:taxon-name-part> <tp:taxon-name-part taxon-name-part-type="species" reg="chinense">chinense</tp:taxon-name-part></tp:taxon-name></italic>; b, c. Conidiomata on host surface; d. Section through a conidioma; e. Ostiole; f. Conidiomatal wall; g–i. Conidiogenous cells bearing conidia; j. Alpha-conidia; k. Beta-conidia; l. Germinating alpha-conidium; m. Colony on PDA (left: above, right: reverse). Scale bars: 500 μm (c), 150 μm (d), 50 μm (e), 10 μm (f–l).</p></caption><graphic xmlns:xlink="http://www.w3.org/1999/xlink" xlink:href="mycokeys-123-205-g004.jpg" position="float" orientation="portrait" xlink:type="simple" id="oo_1440565.jpg"><uri content-type="original_file" xlink:type="simple">https://binary.pensoft.net/fig/1440565</uri></graphic></fig></tp:treatment-sec><tp:treatment-sec sec-type="material" id="SECID0ES5CM"><title>Material examined.</title><p>• China, Sichuan Province, Leshan City, Jinkouhe County, Jixing Village, <named-content xmlns:xlink="http://www.w3.org/1999/xlink" content-type="dwc:verbatimCoordinates" xlink:type="simple"><named-content content-type="geo-json" specific-use="{&#34;type&#34;:&#34;Point&#34;,&#34;coordinates&#34;:[103.218728,29.282806]}" id="NCID0E25CM" xlink:type="simple">29°16'58.10"N, 103°13'7.42"E</named-content></named-content>, 1599 m elev., from branches of <italic><tp:taxon-name><tp:taxon-name-part taxon-name-part-type="genus" reg="Phellodendron">Phellodendron</tp:taxon-name-part> <tp:taxon-name-part taxon-name-part-type="species" reg="chinense">chinense</tp:taxon-name-part></tp:taxon-name></italic>, 1 May 2024, X.Y. Li, LXY202405010A (<named-content xmlns:xlink="http://www.w3.org/1999/xlink" content-type="dwc:institutional_code" xlink:title="Herbarium of Sichuan Agricultural University" xlink:href="http://grbio.org/institution/sichuan-agricultural-university" xlink:type="simple">SICAU</named-content> 25-0158, holotype), ex-type culture (<named-content xmlns:xlink="http://www.w3.org/1999/xlink" content-type="dwc:institutional_code" xlink:title="Culture Collection of Sichuan Agricultural University" xlink:href="http://grbio.org/institution/sichuan-agricultural-university" xlink:type="simple">SICAUCC</named-content> 25-0130). <italic>ibid.</italic>, LXY202405010B (<named-content xmlns:xlink="http://www.w3.org/1999/xlink" content-type="dwc:institutional_code" xlink:title="Herbarium of Sichuan Agricultural University" xlink:href="http://grbio.org/institution/sichuan-agricultural-university" xlink:type="simple">SICAU</named-content> 25-0157), culture (<named-content xmlns:xlink="http://www.w3.org/1999/xlink" content-type="dwc:institutional_code" xlink:title="Culture Collection of Sichuan Agricultural University" xlink:href="http://grbio.org/institution/sichuan-agricultural-university" xlink:type="simple">SICAUCC</named-content> 25-0129).</p></tp:treatment-sec><tp:treatment-sec sec-type="notes" id="SECID0EBADM"><title>Notes.</title><p>Phylogenetic analysis of combined <abbrev xmlns:xlink="http://www.w3.org/1999/xlink" xlink:title="internal transcribed spacer" id="ABBRID0EHADM" xlink:type="simple">ITS</abbrev>, <italic>tef</italic>1-α, <italic>tub</italic>2, <italic>cal</italic> and <italic>his</italic>3 sequence data revealed that <italic><tp:taxon-name><tp:taxon-name-part taxon-name-part-type="genus" reg="Diaporthe">Diaporthe</tp:taxon-name-part> <tp:taxon-name-part taxon-name-part-type="species" reg="leshanensis">leshanensis</tp:taxon-name-part></tp:taxon-name></italic> formed a separate clade sister to <italic><tp:taxon-name><tp:taxon-name-part taxon-name-part-type="genus" reg="Diaporthe">D.</tp:taxon-name-part> <tp:taxon-name-part taxon-name-part-type="species" reg="phellodendri">phellodendri</tp:taxon-name-part></tp:taxon-name></italic> (100% MLBS / 1.00 BYPP; Fig. <xref ref-type="fig" rid="F1">1</xref>) and nested with <italic><tp:taxon-name><tp:taxon-name-part taxon-name-part-type="genus" reg="Diaporthe">D.</tp:taxon-name-part> <tp:taxon-name-part taxon-name-part-type="species" reg="eucommiigena">eucommiigena</tp:taxon-name-part></tp:taxon-name></italic> and <italic><tp:taxon-name><tp:taxon-name-part taxon-name-part-type="genus" reg="Diaporthe">D.</tp:taxon-name-part> <tp:taxon-name-part taxon-name-part-type="species" reg="passiflorae">passiflorae</tp:taxon-name-part></tp:taxon-name></italic>. Morphologically, conidiogenous cells of <italic><tp:taxon-name><tp:taxon-name-part taxon-name-part-type="genus" reg="Diaporthe">D.</tp:taxon-name-part> <tp:taxon-name-part taxon-name-part-type="species" reg="leshanensis">leshanensis</tp:taxon-name-part></tp:taxon-name></italic> are shorter than those of <italic><tp:taxon-name><tp:taxon-name-part taxon-name-part-type="genus" reg="Diaporthe">D.</tp:taxon-name-part> <tp:taxon-name-part taxon-name-part-type="species" reg="phellodendri">phellodendri</tp:taxon-name-part></tp:taxon-name></italic> (14.1–30.4 × 1.4–2.8 μm vs. 7.1–11.2 × 1.2–2.2 μm for producing beta-conidia). Compared to <italic><tp:taxon-name><tp:taxon-name-part taxon-name-part-type="genus" reg="Diaporthe">D.</tp:taxon-name-part> <tp:taxon-name-part taxon-name-part-type="species" reg="passiflorae">passiflorae</tp:taxon-name-part></tp:taxon-name></italic>, <italic><tp:taxon-name><tp:taxon-name-part taxon-name-part-type="genus" reg="Diaporthe">D.</tp:taxon-name-part> <tp:taxon-name-part taxon-name-part-type="species" reg="leshanensis">leshanensis</tp:taxon-name-part></tp:taxon-name></italic> possesses larger alpha-conidia (6.6–10 × 2.1–3.2 μm vs. 5.5–7 × 2–3 μm) and beta-conidia (19.7–22.5 × 1.3–1.7 μm vs. 16–18 × 1.5 μm) (<xref ref-type="bibr" rid="B12">Crous et al. 2012</xref>). In addition, the beta-conidia of <italic><tp:taxon-name><tp:taxon-name-part taxon-name-part-type="genus" reg="Diaporthe">D.</tp:taxon-name-part> <tp:taxon-name-part taxon-name-part-type="species" reg="leshanensis">leshanensis</tp:taxon-name-part></tp:taxon-name></italic> are smaller than those of <italic><tp:taxon-name><tp:taxon-name-part taxon-name-part-type="genus" reg="Diaporthe">D.</tp:taxon-name-part> <tp:taxon-name-part taxon-name-part-type="species" reg="eucommiigena">eucommiigena</tp:taxon-name-part></tp:taxon-name></italic> (19.7–22.5 × 1.3–1.7 μm vs. 27–37 × 1–2 μm) (<xref ref-type="bibr" rid="B93">Wang et al. 2022</xref>). Pairwise nucleotide comparisons further support the distinction of <italic><tp:taxon-name><tp:taxon-name-part taxon-name-part-type="genus" reg="Diaporthe">D.</tp:taxon-name-part> <tp:taxon-name-part taxon-name-part-type="species" reg="leshanensis">leshanensis</tp:taxon-name-part></tp:taxon-name></italic> from related taxa. <italic><tp:taxon-name><tp:taxon-name-part taxon-name-part-type="genus" reg="Diaporthe">Diaporthe</tp:taxon-name-part> <tp:taxon-name-part taxon-name-part-type="species" reg="leshanensis">leshanensis</tp:taxon-name-part></tp:taxon-name></italic> (<named-content xmlns:xlink="http://www.w3.org/1999/xlink" content-type="dwc:institutional_code" xlink:title="Culture Collection of Sichuan Agricultural University" xlink:href="http://grbio.org/institution/sichuan-agricultural-university" xlink:type="simple">SICAUCC</named-content> 25-0130, holotype) differs from <italic><tp:taxon-name><tp:taxon-name-part taxon-name-part-type="genus" reg="Diaporthe">D.</tp:taxon-name-part> <tp:taxon-name-part taxon-name-part-type="species" reg="phellodendri">phellodendri</tp:taxon-name-part></tp:taxon-name></italic> (<named-content xmlns:xlink="http://www.w3.org/1999/xlink" content-type="dwc:institutional_code" xlink:title="Culture Collection of Sichuan Agricultural University" xlink:href="http://grbio.org/institution/sichuan-agricultural-university" xlink:type="simple">SICAUCC</named-content> 25-0174, holotype) by 0.21% (1/482, 0 gap) differences in <abbrev xmlns:xlink="http://www.w3.org/1999/xlink" xlink:title="internal transcribed spacer" id="ABBRID0E3GDM" xlink:type="simple">ITS</abbrev>, 3.85% (8/208, 2 gaps) differences in <italic>tef</italic>1-α, 1.22% (5/410, 0 gap) differences in <italic>tub</italic>2 and 34.6% differences (127/367, 2 gaps) in <italic>his</italic>3. Furthermore, sequence data between <italic><tp:taxon-name><tp:taxon-name-part taxon-name-part-type="genus" reg="Diaporthe">D.</tp:taxon-name-part> <tp:taxon-name-part taxon-name-part-type="species" reg="leshanensis">leshanensis</tp:taxon-name-part></tp:taxon-name></italic> and <italic><tp:taxon-name><tp:taxon-name-part taxon-name-part-type="genus" reg="Diaporthe">D.</tp:taxon-name-part> <tp:taxon-name-part taxon-name-part-type="species" reg="passiflorae">passiflorae</tp:taxon-name-part></tp:taxon-name></italic> (CBS 132527, holotype) showed 3.11% (15/482, 1 gap), 23.63% (60/254, 36 gaps), 2.48% (10/404, 0 gap), 5.02% (16/319, 0 gap) and 34.19% (133/389, 9 gaps) differences in <abbrev xmlns:xlink="http://www.w3.org/1999/xlink" xlink:title="internal transcribed spacer" id="ABBRID0E3HDM" xlink:type="simple">ITS</abbrev>, <italic>tef</italic>1-α, <italic>tub</italic>2, <italic>cal</italic> and <italic>his</italic>3, respectively. Additional comparisons showed that <italic><tp:taxon-name><tp:taxon-name-part taxon-name-part-type="genus" reg="Diaporthe">D.</tp:taxon-name-part> <tp:taxon-name-part taxon-name-part-type="species" reg="leshanensis">leshanensis</tp:taxon-name-part></tp:taxon-name></italic> differs from <italic><tp:taxon-name><tp:taxon-name-part taxon-name-part-type="genus" reg="Diaporthe">D.</tp:taxon-name-part> <tp:taxon-name-part taxon-name-part-type="species" reg="eucommiigena">eucommiigena</tp:taxon-name-part></tp:taxon-name></italic> (GUCC 420.9) by 2.39% (12/482, 1 gap) in <abbrev xmlns:xlink="http://www.w3.org/1999/xlink" xlink:title="internal transcribed spacer" id="ABBRID0E5IDM" xlink:type="simple">ITS</abbrev>, 21.77% (54/248, 30 gaps) in <italic>tef</italic>1-α and 3.11% (14/450, 1 gap) in <italic>tub</italic>2. Hence, based on its morphological characteristics, phylogenetic analysis, and nucleotide polymorphism comparison, <italic><tp:taxon-name><tp:taxon-name-part taxon-name-part-type="genus" reg="Diaporthe">D.</tp:taxon-name-part> <tp:taxon-name-part taxon-name-part-type="species" reg="leshanensis">leshanensis</tp:taxon-name-part></tp:taxon-name></italic> is described here as a new species.</p></tp:treatment-sec><tp:treatment-sec><!--Section generated to contain objects referenced in tp:taxon-treatment.--><fig id="F1" position="float" orientation="portrait"><object-id xmlns:xlink="http://www.w3.org/1999/xlink" content-type="doi" xlink:type="simple">10.3897/mycokeys.123.162866.figure1</object-id><object-id xmlns:xlink="http://www.w3.org/1999/xlink" content-type="arpha" xlink:type="simple">1675815E-F43C-5D13-BC5F-2FCD69069CC9</object-id><label>Figure 1.</label><caption><p>Maximum Likelihood phylogenetic tree, based on concatenated sequences of the <abbrev xmlns:xlink="http://www.w3.org/1999/xlink" xlink:title="internal transcribed spacer" id="ABBRID0EQ4BM" xlink:type="simple">ITS</abbrev>, <italic>tef</italic>1-α, <italic>tub</italic>2, <italic>cal</italic> and <italic>his</italic>3 gene regions from <italic><tp:taxon-name><tp:taxon-name-part taxon-name-part-type="genus" reg="Diaporthe">Diaporthe</tp:taxon-name-part></tp:taxon-name></italic> species. Bootstrap support values ≥ 60% (left) and Bayesian posterior probabilities ≥ 0.90 (right) are shown at the nodes. Isolates from the present study are indicated in bold. Ex-type or ex-epitype strains are marked with “T”.</p></caption><graphic xmlns:xlink="http://www.w3.org/1999/xlink" xlink:href="mycokeys-123-205-g001.jpg" position="float" orientation="portrait" xlink:type="simple" id="oo_1440562.jpg"><uri content-type="original_file" xlink:type="simple">https://binary.pensoft.net/fig/1440562</uri></graphic></fig></tp:treatment-sec><ref-list><ref id="B12"><mixed-citation xmlns:xlink="http://www.w3.org/1999/xlink" xlink:type="simple"><person-group><name name-style="western"><surname>Crous</surname><given-names>PW</given-names></name><name name-style="western"><surname>Summerell</surname><given-names>BA</given-names></name><name name-style="western"><surname>Shivas</surname><given-names>RG</given-names></name><name name-style="western"><surname>Burgess</surname><given-names>TI</given-names></name><name name-style="western"><surname>Decock</surname><given-names>CA</given-names></name><name name-style="western"><surname>Dreyer</surname><given-names>LL</given-names></name><name name-style="western"><surname>Granke</surname><given-names>LL</given-names></name><name name-style="western"><surname>Guest</surname><given-names>DI</given-names></name><name name-style="western"><surname>Hardy</surname><given-names>GE</given-names></name><name name-style="western"><surname>Hausbeck</surname><given-names>MK</given-names></name><name name-style="western"><surname>Hüberli</surname><given-names>D</given-names></name><name name-style="western"><surname>Jung</surname><given-names>T</given-names></name><name name-style="western"><surname>Koukol</surname><given-names>O</given-names></name><name name-style="western"><surname>Lennox</surname><given-names>CL</given-names></name><name name-style="western"><surname>Liew</surname><given-names>EC</given-names></name><name name-style="western"><surname>Lombard</surname><given-names>L</given-names></name><name name-style="western"><surname>McTaggart</surname><given-names>AR</given-names></name><name name-style="western"><surname>Pryke</surname><given-names>JS</given-names></name><name name-style="western"><surname>Roets</surname><given-names>F</given-names></name><name name-style="western"><surname>Saude</surname><given-names>C</given-names></name><name name-style="western"><surname>Shuttleworth</surname><given-names>LA</given-names></name><name name-style="western"><surname>Stukely</surname><given-names>MJ</given-names></name><name name-style="western"><surname>Vánky</surname><given-names>K</given-names></name><name name-style="western"><surname>Webster</surname><given-names>BJ</given-names></name><name name-style="western"><surname>Windstam</surname><given-names>ST</given-names></name><name name-style="western"><surname>Groenewald</surname><given-names>JZ</given-names></name></person-group> (<year>2012</year>) <article-title>Fungal Planet description sheets: 107–127.</article-title><source>Persoonia</source><volume>28</volume>: <fpage>138</fpage>–<lpage>182</lpage>. <ext-link xlink:href="10.3767/003158512X652633" ext-link-type="doi" xlink:type="simple">https://doi.org/10.3767/003158512X652633</ext-link></mixed-citation></ref><ref id="B93"><mixed-citation xmlns:xlink="http://www.w3.org/1999/xlink" xlink:type="simple"><person-group><name name-style="western"><surname>Wang</surname><given-names>SY</given-names></name><name name-style="western"><surname>McKenzie</surname><given-names>EHC</given-names></name><name name-style="western"><surname>Phillips</surname><given-names>AJL</given-names></name><name name-style="western"><surname>Li</surname><given-names>Y</given-names></name><name name-style="western"><surname>Wang</surname><given-names>Y</given-names></name></person-group> (<year>2022</year>) Taxonomy and multigene phylogeny of <tp:taxon-name><tp:taxon-name-part taxon-name-part-type="genus">Diaporthales</tp:taxon-name-part></tp:taxon-name> in Guizhou Province, China. Journal of <tp:taxon-name><tp:taxon-name-part taxon-name-part-type="kingdom">Fungi</tp:taxon-name-part></tp:taxon-name> 8(12): e1301. <ext-link xlink:href="10.3390/jof8121301" ext-link-type="doi" xlink:type="simple">https://doi.org/10.3390/jof8121301</ext-link></mixed-citation></ref></ref-list></tp:taxon-treatment>
