# Supplementary material for: ﻿Morpho-phylogenetic evidence reveals two new species and two new host records of Diaporthe (Diaporthales, Diaporthaceae) from Phellodendron chinense in Sichuan, China
Source: MycoKeys. 2025 Oct 15;123:205–33. doi: 10.3897/mycokeys.123.162866 (PMC12547426; doi:10.3897/mycokeys.123.162866)
Supplement: XML Treatment for Diaporthe litsease [file mycokeys.123.162866-treatment3.xml]

<!DOCTYPE tp:taxon-treatment
  PUBLIC "-//TaxonX//DTD Taxonomic Treatment Publishing DTD v0 20100105//EN" "tax-treatment-NSO.dtd">
<tp:taxon-treatment xmlns:tp="http://www.plazi.org/taxpub"><tp:treatment-meta><kwd-group><label>Taxon classification</label><kwd>
                <named-content content-type="kingdom">Fungi</named-content>
              </kwd><kwd>
                <named-content content-type="order">Diaporthales</named-content>
              </kwd><kwd>
                <named-content content-type="family">Diaporthaceae</named-content>
              </kwd></kwd-group><mixed-citation publication-type="journal"><person-group><name><surname>Li</surname><given-names>Xinyue</given-names></name><name><surname>Xu</surname><given-names>Xiulan</given-names></name><name><surname>Xiang</surname><given-names>Shasha</given-names></name><name><surname>Liu</surname><given-names>Feng</given-names></name><name><surname>Wang</surname><given-names>Feihu</given-names></name><name><surname>Jiang</surname><given-names>Xuejing</given-names></name><name><surname>Liu</surname><given-names>Yinggao</given-names></name><name><surname>Yang</surname><given-names>Chunlin</given-names></name></person-group><article-title>﻿Morpho-phylogenetic evidence reveals two new species and two new host records of <italic><tp:taxon-name><tp:taxon-name-part taxon-name-part-type="genus" reg="Diaporthe">Diaporthe</tp:taxon-name-part></tp:taxon-name></italic> (<tp:taxon-name><tp:taxon-name-part taxon-name-part-type="genus" reg="Diaporthales">Diaporthales</tp:taxon-name-part></tp:taxon-name>, <tp:taxon-name><tp:taxon-name-part taxon-name-part-type="family">Diaporthaceae</tp:taxon-name-part></tp:taxon-name>) from <italic><tp:taxon-name><tp:taxon-name-part taxon-name-part-type="genus" reg="Phellodendron">Phellodendron</tp:taxon-name-part> <tp:taxon-name-part taxon-name-part-type="species" reg="chinense">chinense</tp:taxon-name-part></tp:taxon-name></italic> in Sichuan, China</article-title><source>MycoKeys</source><day>15</day><month>10</month><year>2025</year><volume>123</volume><fpage>205</fpage><lpage>233</lpage><pub-id pub-id-type="doi">10.3897/mycokeys.123.162866</pub-id></mixed-citation></tp:treatment-meta><tp:nomenclature><label>﻿</label><tp:taxon-name><object-id xmlns:xlink="http://www.w3.org/1999/xlink" content-type="arpha" xlink:type="simple">F53BF97A-49BE-5158-9F95-E282976220B2</object-id>
              <tp:taxon-name-part taxon-name-part-type="genus" reg="Diaporthe">Diaporthe</tp:taxon-name-part>
              <tp:taxon-name-part taxon-name-part-type="species" reg="litsease">litsease</tp:taxon-name-part>
            </tp:taxon-name><tp:taxon-authority>Y.R. Sun, Yong Wang bis &amp; K.D. Hyde, Phytotaxa 665(3): 248 (2024)</tp:taxon-authority><xref ref-type="fig" rid="F5">Fig. 5</xref></tp:nomenclature><tp:treatment-sec sec-type="description" id="SECID0E1KDM"><title>Description.</title><p><bold><italic>Saprobic</italic></bold> on decaying branch of <italic><tp:taxon-name><tp:taxon-name-part taxon-name-part-type="genus" reg="Phellodendron">Phellodendron</tp:taxon-name-part> <tp:taxon-name-part taxon-name-part-type="species" reg="chinense">chinense</tp:taxon-name-part></tp:taxon-name></italic>. <bold><italic>Sexual morph</italic></bold>: Not observed. <bold><italic>Asexual morph</italic></bold>: Coelomycetous. <bold><italic>Conidiomata</italic></bold> 298–341 × 207–257 μm (x̄ = 316 × 228 μm, n = 10), solitary, scattered, dark brown to black, discoid to elliptical, unilocular. <bold><italic>Conidiomatal wall</italic></bold> 13–48 μm wide, parenchymatous consisting of multi-layers of brown, thick-walled cells of <bold><italic>textura angularis</italic></bold> or <bold><italic>textura globulosa</italic></bold>. <bold><italic>Conidiophores</italic></bold> hyaline, smooth, straight to flexural, basally branched or unbranched. <bold><italic>Conidiogenous cells</italic></bold> 12–23 × 1.7–2.8 μm (x̄ = 16 × 2.3 μm, n = 20) for producing alpha-conidia, 11–15 × 1.2–2.5 μm (x̄ = 12.6 × 1.7 μm, n = 20) for producing beta-conidia, terminal, enteroblastic, monophialidic, cylindrical, slightly tapering towards the apex. <bold><italic>Alpha-conidia</italic></bold> 6–10 × 2.3–3.3 μm (x̄ = 8.4 × 2.7 μm, n = 50), hyaline, aseptate, ellipsoid to fusiform, smooth-walled, containing 1–5 guttules, base subtruncate. <bold><italic>Beta-conidia</italic></bold> 27–36 × 1.1–1.8 μm (x̄ = 32 × 1.4 μm, n = 50), hyaline, aseptate, filiform, curved, tapering towards both ends. <bold><italic>Gamma-conidia</italic></bold> not observed.</p></tp:treatment-sec><tp:treatment-sec sec-type="description" id="SECID0EEODM"><title>Culture characteristics.</title><p>Alpha-conidia germinated in sterile water within 24 h at 25 °C. Colonies on PDA reached 55–60 mm in diameter after 7 d at 25 °C. Colony circular to slightly lobate, distinctly zonate, with a darker olivaceous-brown central disc surrounded by a thick pale buff to grey-green annulus of floccose tufts and an outer olivaceous ring. Surface uneven, numerous punctiform pycnidia, densest in the central disc. Aerial mycelium dense and cottony-floccose, forming small fasciculate tufts, margin entire to slightly lobate, with a thin band of submerged hyaline mycelium at the extreme edge. Reverse blackish to dark brown in the centre, becoming olivaceous-brown and then light brown towards the margin, with a conspicuous diffusing olivaceous-brown pigment in the PDA. Sporulation observed after approximately 20 d in culture, producing abundant alpha-conidia.</p><fig id="F5" position="float" orientation="portrait"><object-id xmlns:xlink="http://www.w3.org/1999/xlink" content-type="doi" xlink:type="simple">10.3897/mycokeys.123.162866.figure5</object-id><object-id xmlns:xlink="http://www.w3.org/1999/xlink" content-type="arpha" xlink:type="simple">C2E1B8C1-E683-5FF2-BA0C-863E76C2D4EC</object-id><label>Figure 5.</label><caption><p><italic><tp:taxon-name><tp:taxon-name-part taxon-name-part-type="genus" reg="Diaporthe">Diaporthe</tp:taxon-name-part> <tp:taxon-name-part taxon-name-part-type="species" reg="litsease">litsease</tp:taxon-name-part></tp:taxon-name></italic> (<named-content xmlns:xlink="http://www.w3.org/1999/xlink" content-type="dwc:institutional_code" xlink:title="Herbarium of Sichuan Agricultural University" xlink:href="http://grbio.org/institution/sichuan-agricultural-university" xlink:type="simple">SICAU</named-content> 25-0161). a. Habitat of <italic><tp:taxon-name><tp:taxon-name-part taxon-name-part-type="genus" reg="Phellodendron">Phellodendron</tp:taxon-name-part> <tp:taxon-name-part taxon-name-part-type="species" reg="chinense">chinense</tp:taxon-name-part></tp:taxon-name></italic>; b, c. Conidiomata on host surface; d. Section through a conidioma; e. Conidiomatal wall; f–i. Conidiogenous cells bearing conidia; j. Alpha-conidia; k. Beta-conidia; l. Germinating alpha-conidium; m. Colony on PDA (left: above, right: reverse). Scale bars: 500 μm (c), 50 μm (d, e), 10 μm (f–l).</p></caption><graphic xmlns:xlink="http://www.w3.org/1999/xlink" xlink:href="mycokeys-123-205-g005.jpg" position="float" orientation="portrait" xlink:type="simple" id="oo_1440566.jpg"><uri content-type="original_file" xlink:type="simple">https://binary.pensoft.net/fig/1440566</uri></graphic></fig></tp:treatment-sec><tp:treatment-sec sec-type="material" id="SECID0EJRDM"><title>Material examined.</title><p>• China, Sichuan Province, Leshan City, Jinkouhe County, Jixing Village, <named-content xmlns:xlink="http://www.w3.org/1999/xlink" content-type="dwc:verbatimCoordinates" xlink:type="simple"><named-content content-type="geo-json" specific-use="{&#34;type&#34;:&#34;Point&#34;,&#34;coordinates&#34;:[103.218728,29.282806]}" id="NCID0ESRDM" xlink:type="simple">29°16'58.10"N, 103°13'7.42"E</named-content></named-content>, 1599 m elev., from branches of <italic><tp:taxon-name><tp:taxon-name-part taxon-name-part-type="genus" reg="Phellodendron">Phellodendron</tp:taxon-name-part> <tp:taxon-name-part taxon-name-part-type="species" reg="chinense">chinense</tp:taxon-name-part></tp:taxon-name></italic>, 1 May 2024, X.Y. Li, LXY202405031A (<named-content xmlns:xlink="http://www.w3.org/1999/xlink" content-type="dwc:institutional_code" xlink:title="Herbarium of Sichuan Agricultural University" xlink:href="http://grbio.org/institution/sichuan-agricultural-university" xlink:type="simple">SICAU</named-content> 25-0161), culture (<named-content xmlns:xlink="http://www.w3.org/1999/xlink" content-type="dwc:institutional_code" xlink:title="Culture Collection of Sichuan Agricultural University" xlink:href="http://grbio.org/institution/sichuan-agricultural-university" xlink:type="simple">SICAUCC</named-content> 25-0133); <italic>ibid.</italic>, LXY202405031B (<named-content xmlns:xlink="http://www.w3.org/1999/xlink" content-type="dwc:institutional_code" xlink:title="Herbarium of Sichuan Agricultural University" xlink:href="http://grbio.org/institution/sichuan-agricultural-university" xlink:type="simple">SICAU</named-content> 25-0162), culture (<named-content xmlns:xlink="http://www.w3.org/1999/xlink" content-type="dwc:institutional_code" xlink:title="Culture Collection of Sichuan Agricultural University" xlink:href="http://grbio.org/institution/sichuan-agricultural-university" xlink:type="simple">SICAUCC</named-content> 25-0134).</p></tp:treatment-sec><tp:treatment-sec sec-type="notes" id="SECID0EYSDM"><title>Notes.</title><p><italic><tp:taxon-name><tp:taxon-name-part taxon-name-part-type="genus" reg="Diaporthe">Diaporthe</tp:taxon-name-part> <tp:taxon-name-part taxon-name-part-type="species" reg="litseae">litseae</tp:taxon-name-part></tp:taxon-name></italic> was described as an endophyte on healthy leaves of <italic><tp:taxon-name><tp:taxon-name-part taxon-name-part-type="genus" reg="Litsea">Litsea</tp:taxon-name-part> <tp:taxon-name-part taxon-name-part-type="species" reg="kobuskiana">kobuskiana</tp:taxon-name-part></tp:taxon-name></italic> from Guizhou Province, China (<xref ref-type="bibr" rid="B77">Sun et al. 2024</xref>). In our phylogenetic analysis, two isolates obtained from branches of <italic><tp:taxon-name><tp:taxon-name-part taxon-name-part-type="genus" reg="Phellodendron">Phellodendron</tp:taxon-name-part> <tp:taxon-name-part taxon-name-part-type="species" reg="chinense">chinense</tp:taxon-name-part></tp:taxon-name></italic> grouped within the <italic><tp:taxon-name><tp:taxon-name-part taxon-name-part-type="genus" reg="Diaporthe">D.</tp:taxon-name-part> <tp:taxon-name-part taxon-name-part-type="species" reg="litseae">litseae</tp:taxon-name-part></tp:taxon-name></italic> clade with strong statistical support (100% MLBS / 1.00 BYPP; Fig. <xref ref-type="fig" rid="F1">1</xref>). Morphologically, the new isolates exhibit characteristics consistent with <italic><tp:taxon-name><tp:taxon-name-part taxon-name-part-type="genus" reg="Diaporthe">D.</tp:taxon-name-part> <tp:taxon-name-part taxon-name-part-type="species" reg="litseae">litseae</tp:taxon-name-part></tp:taxon-name></italic>, particularly in having ellipsoid to fusiform, multiguttulate alpha conidia (6–10 × 2.3–3.3 μm vs. 5–9 × 2–3.5 μm). Pairwise sequence comparisons between our representative strain <named-content xmlns:xlink="http://www.w3.org/1999/xlink" content-type="dwc:institutional_code" xlink:title="Culture Collection of Sichuan Agricultural University" xlink:href="http://grbio.org/institution/sichuan-agricultural-university" xlink:type="simple">SICAUCC</named-content> 25-0133 and the ex-type strain of <italic><tp:taxon-name><tp:taxon-name-part taxon-name-part-type="genus" reg="Diaporthe">D.</tp:taxon-name-part> <tp:taxon-name-part taxon-name-part-type="species" reg="litseae">litseae</tp:taxon-name-part></tp:taxon-name></italic> (GUCC 23-0055) revealed high similarity, viz. 99.61% in <abbrev xmlns:xlink="http://www.w3.org/1999/xlink" xlink:title="internal transcribed spacer" id="ABBRID0EWVDM" xlink:type="simple">ITS</abbrev> (508/510 bp, 1 gap), 97.98% in <italic>tef</italic>1-α (291/297 bp, 0 gap), 100% in <italic>his</italic>3 (422/422 bp, 0 gap) and 99.33% in <italic>cal</italic> (446/449 bp, 0 gap). Therefore, we identify the new collections as <italic><tp:taxon-name><tp:taxon-name-part taxon-name-part-type="genus" reg="Diaporthe">D.</tp:taxon-name-part> <tp:taxon-name-part taxon-name-part-type="species" reg="litseae">litseae</tp:taxon-name-part></tp:taxon-name></italic>, marking the first record on <italic><tp:taxon-name><tp:taxon-name-part taxon-name-part-type="genus" reg="Phellodendron">P.</tp:taxon-name-part> <tp:taxon-name-part taxon-name-part-type="species" reg="chinense">chinense</tp:taxon-name-part></tp:taxon-name></italic> as saprobe in Sichuan, China.</p></tp:treatment-sec><tp:treatment-sec><!--Section generated to contain objects referenced in tp:taxon-treatment.--><fig id="F1" position="float" orientation="portrait"><object-id xmlns:xlink="http://www.w3.org/1999/xlink" content-type="doi" xlink:type="simple">10.3897/mycokeys.123.162866.figure1</object-id><object-id xmlns:xlink="http://www.w3.org/1999/xlink" content-type="arpha" xlink:type="simple">1675815E-F43C-5D13-BC5F-2FCD69069CC9</object-id><label>Figure 1.</label><caption><p>Maximum Likelihood phylogenetic tree, based on concatenated sequences of the <abbrev xmlns:xlink="http://www.w3.org/1999/xlink" xlink:title="internal transcribed spacer" id="ABBRID0EQ4BM" xlink:type="simple">ITS</abbrev>, <italic>tef</italic>1-α, <italic>tub</italic>2, <italic>cal</italic> and <italic>his</italic>3 gene regions from <italic><tp:taxon-name><tp:taxon-name-part taxon-name-part-type="genus" reg="Diaporthe">Diaporthe</tp:taxon-name-part></tp:taxon-name></italic> species. Bootstrap support values ≥ 60% (left) and Bayesian posterior probabilities ≥ 0.90 (right) are shown at the nodes. Isolates from the present study are indicated in bold. Ex-type or ex-epitype strains are marked with “T”.</p></caption><graphic xmlns:xlink="http://www.w3.org/1999/xlink" xlink:href="mycokeys-123-205-g001.jpg" position="float" orientation="portrait" xlink:type="simple" id="oo_1440562.jpg"><uri content-type="original_file" xlink:type="simple">https://binary.pensoft.net/fig/1440562</uri></graphic></fig></tp:treatment-sec><ref-list><ref id="B77"><mixed-citation xmlns:xlink="http://www.w3.org/1999/xlink" xlink:type="simple"><person-group><name name-style="western"><surname>Sun</surname><given-names>YR</given-names></name><name name-style="western"><surname>Liu</surname><given-names>NG</given-names></name><name name-style="western"><surname>Al-Otibi</surname><given-names>FO</given-names></name><name name-style="western"><surname>Hyde</surname><given-names>KD</given-names></name><name name-style="western"><surname>Jayawardena</surname><given-names>RS</given-names></name></person-group> (<year>2024</year>) <article-title>A new endophytic species, <italic><tp:taxon-name><tp:taxon-name-part taxon-name-part-type="genus">Diaporthe</tp:taxon-name-part> <tp:taxon-name-part taxon-name-part-type="species">litseae</tp:taxon-name-part></tp:taxon-name></italic>, from medicinal plants in Guizhou Province, China.</article-title><source>Phytotaxa</source><volume>665</volume>(<issue>3</issue>): <fpage>243</fpage>–<lpage>252</lpage>. <ext-link xlink:href="10.11646/phytotaxa.665.3.6" ext-link-type="doi" xlink:type="simple">https://doi.org/10.11646/phytotaxa.665.3.6</ext-link></mixed-citation></ref></ref-list></tp:taxon-treatment>
