# Supplementary material for: ﻿Morpho-phylogenetic evidence reveals two new species and two new host records of Diaporthe (Diaporthales, Diaporthaceae) from Phellodendron chinense in Sichuan, China
Source: MycoKeys. 2025 Oct 15;123:205–33. doi: 10.3897/mycokeys.123.162866 (PMC12547426; doi:10.3897/mycokeys.123.162866)
Supplement: XML Treatment for Diaporthe phellodendri [file mycokeys.123.162866-treatment4.xml]

<!DOCTYPE tp:taxon-treatment
  PUBLIC "-//TaxonX//DTD Taxonomic Treatment Publishing DTD v0 20100105//EN" "tax-treatment-NSO.dtd">
<tp:taxon-treatment xmlns:tp="http://www.plazi.org/taxpub"><tp:treatment-meta><kwd-group><label>Taxon classification</label><kwd>
                <named-content content-type="kingdom">Fungi</named-content>
              </kwd><kwd>
                <named-content content-type="order">Diaporthales</named-content>
              </kwd><kwd>
                <named-content content-type="family">Diaporthaceae</named-content>
              </kwd></kwd-group><mixed-citation publication-type="journal"><person-group><name><surname>Li</surname><given-names>Xinyue</given-names></name><name><surname>Xu</surname><given-names>Xiulan</given-names></name><name><surname>Xiang</surname><given-names>Shasha</given-names></name><name><surname>Liu</surname><given-names>Feng</given-names></name><name><surname>Wang</surname><given-names>Feihu</given-names></name><name><surname>Jiang</surname><given-names>Xuejing</given-names></name><name><surname>Liu</surname><given-names>Yinggao</given-names></name><name><surname>Yang</surname><given-names>Chunlin</given-names></name></person-group><article-title>﻿Morpho-phylogenetic evidence reveals two new species and two new host records of <italic><tp:taxon-name><tp:taxon-name-part taxon-name-part-type="genus" reg="Diaporthe">Diaporthe</tp:taxon-name-part></tp:taxon-name></italic> (<tp:taxon-name><tp:taxon-name-part taxon-name-part-type="genus" reg="Diaporthales">Diaporthales</tp:taxon-name-part></tp:taxon-name>, <tp:taxon-name><tp:taxon-name-part taxon-name-part-type="family">Diaporthaceae</tp:taxon-name-part></tp:taxon-name>) from <italic><tp:taxon-name><tp:taxon-name-part taxon-name-part-type="genus" reg="Phellodendron">Phellodendron</tp:taxon-name-part> <tp:taxon-name-part taxon-name-part-type="species" reg="chinense">chinense</tp:taxon-name-part></tp:taxon-name></italic> in Sichuan, China</article-title><source>MycoKeys</source><day>15</day><month>10</month><year>2025</year><volume>123</volume><fpage>205</fpage><lpage>233</lpage><pub-id pub-id-type="doi">10.3897/mycokeys.123.162866</pub-id></mixed-citation></tp:treatment-meta><tp:nomenclature><label>﻿</label><tp:taxon-name><object-id xmlns:xlink="http://www.w3.org/1999/xlink" content-type="arpha" xlink:type="simple">3258F21B-17F5-5F3D-8DA8-C43A9341BBAE</object-id>
              <tp:taxon-name-part taxon-name-part-type="genus" reg="Diaporthe">Diaporthe</tp:taxon-name-part>
              <tp:taxon-name-part taxon-name-part-type="species" reg="phellodendri">phellodendri</tp:taxon-name-part>
              <object-id xmlns:xlink="http://www.w3.org/1999/xlink" xlink:type="simple">Index Fungorum: IF901258</object-id>
            </tp:taxon-name><tp:taxon-authority>X.Y. Li &amp; C.L. Yang</tp:taxon-authority><tp:taxon-status xmlns:xlink="http://www.w3.org/1999/xlink" xlink:type="simple">sp. nov.</tp:taxon-status><xref ref-type="fig" rid="F6">Fig. 6</xref></tp:nomenclature><tp:treatment-sec sec-type="etymology" id="SECID0EDYDM"><title>Etymology.</title><p>Refers to the host genus <italic><tp:taxon-name><tp:taxon-name-part taxon-name-part-type="genus" reg="Phellodendron">Phellodendron</tp:taxon-name-part></tp:taxon-name></italic>.</p></tp:treatment-sec><tp:treatment-sec sec-type="description" id="SECID0EQYDM"><title>Description.</title><p><bold><italic>Saprobic</italic></bold> on decaying branch of <italic><tp:taxon-name><tp:taxon-name-part taxon-name-part-type="genus" reg="Phellodendron">Phellodendron</tp:taxon-name-part> <tp:taxon-name-part taxon-name-part-type="species" reg="chinense">chinense</tp:taxon-name-part></tp:taxon-name></italic>. <bold><italic>Sexual morph</italic></bold>: Not observed. <bold><italic>Asexual morph</italic></bold>: Coelomycetous. <bold><italic>Conidiomata</italic></bold> 257–291 × 211–240 μm (x̄ = 271 × 223 μm, n = 10), immersed, discoid to conical or irregular, brown to dark brown, solitary, scattered, unilocular. <bold><italic>Conidiomatal wall</italic></bold> 17–40 μm wide, parenchymatous consisting of multi-layers of pale brown to reddish-brown, thick-walled cells of <bold><italic>textura angularis</italic></bold> or <bold><italic>textura globulosa</italic></bold>. <bold><italic>Conidiophores</italic></bold> hyaline, smooth, straight to flexural, basally branched or unbranched. <bold><italic>Conidiogenous cells</italic></bold> 6.7–37 × 1.2–2.7 μm (x̄ = 18.7 × 1.8 μm, n = 20) for producing alpha-conidia, 14.1–30.4 × 1.4–2.8 μm (x̄ = 22.1 × 1.9 μm, n = 20) for producing beta-conidia, terminal, enteroblastic, monophialidic, cylindrical, slightly tapering towards the apex. <bold><italic>Alpha-conidia</italic></bold> 6.6–9.7 × 1.9–3.2 μm (x̄ = 8.1 × 2.6 μm, n = 50), hyaline, straight, ovate to ellipsoidal, aseptate, thin-walled, base sub-truncate, usually with two guttules. <bold><italic>Beta-conidia</italic></bold> 16.3–27.1 × 1.5–1.7 μm (x̄ = 20.4 × 1.6 μm, n = 50), hyaline, aseptate, filiform, curved, tapering towards both ends, scattered amongst the alpha conidia. <bold><italic>Gamma-conidia</italic></bold> not observed.</p></tp:treatment-sec><tp:treatment-sec sec-type="description" id="SECID0ED3DM"><title>Culture characteristics.</title><p>Alpha-conidia germinated in sterile water within 24 h at 25 °C. Colonies on PDA attaining 40–50 mm diam. in 7 d. Colony irregular, with a fimbriate margin, mycelium sparse, surface floccose to cottony. Initially producing white aerial mycelium appressed to the medium surface, later developing into off-white to greyish-white colonies. Colony slightly raised, highest at the centre and gradually lower towards the margin. Reverse pale yellow with uneven pigmentation. Sporulation observed after approximately 20 d in culture, forming pale yellow to brown conidial masses irregularly distributed across the colony.</p><fig id="F6" position="float" orientation="portrait"><object-id xmlns:xlink="http://www.w3.org/1999/xlink" content-type="doi" xlink:type="simple">10.3897/mycokeys.123.162866.figure6</object-id><object-id xmlns:xlink="http://www.w3.org/1999/xlink" content-type="arpha" xlink:type="simple">A3B7947F-3423-5032-A85C-6539BFF0ACC0</object-id><label>Figure 6.</label><caption><p><italic><tp:taxon-name><tp:taxon-name-part taxon-name-part-type="genus" reg="Diaporthe">Diaporthe</tp:taxon-name-part> <tp:taxon-name-part taxon-name-part-type="species" reg="phellodendri">phellodendri</tp:taxon-name-part></tp:taxon-name></italic> (<named-content xmlns:xlink="http://www.w3.org/1999/xlink" content-type="dwc:institutional_code" xlink:title="Herbarium of Sichuan Agricultural University" xlink:href="http://grbio.org/institution/sichuan-agricultural-university" xlink:type="simple">SICAU</named-content> 24-0065, holotype). a. Habitat of <italic><tp:taxon-name><tp:taxon-name-part taxon-name-part-type="genus" reg="Phellodendron">Phellodendron</tp:taxon-name-part> <tp:taxon-name-part taxon-name-part-type="species" reg="chinense">chinense</tp:taxon-name-part></tp:taxon-name></italic>; b, c. Conidiomata on host surface; d. Section through a conidioma; e. Ostiole; f. Conidiomatal wall; g–j. Conidiogenous cells bearing conidia; k. Alpha-conidia; l. Beta-conidia; m. Germinating alpha-conidium; n. Colony on PDA (left: above, right: reverse). Scale bars: 200 μm (c), 50 μm (d), 30 μm (e, f), 10 μm (g–m).</p></caption><graphic xmlns:xlink="http://www.w3.org/1999/xlink" xlink:href="mycokeys-123-205-g006.jpg" position="float" orientation="portrait" xlink:type="simple" id="oo_1440567.jpg"><uri content-type="original_file" xlink:type="simple">https://binary.pensoft.net/fig/1440567</uri></graphic></fig></tp:treatment-sec><tp:treatment-sec sec-type="material" id="SECID0E65DM"><title>Material examined.</title><p>• China, Sichuan Province, Yibin City, Junlian County, Haoba Village, <named-content xmlns:xlink="http://www.w3.org/1999/xlink" content-type="dwc:verbatimCoordinates" xlink:type="simple"><named-content content-type="geo-json" specific-use="{&#34;type&#34;:&#34;Point&#34;,&#34;coordinates&#34;:[104.556636,27.922267]}" id="NCID0EI6DM" xlink:type="simple">27°55'20.16"N, 104°33'23.89"E</named-content></named-content>, 1337 m elev., from branches of <italic><tp:taxon-name><tp:taxon-name-part taxon-name-part-type="genus" reg="Phellodendron">Phellodendron</tp:taxon-name-part> <tp:taxon-name-part taxon-name-part-type="species" reg="chinense">chinense</tp:taxon-name-part></tp:taxon-name></italic>, 2 May 2024, X.Y. Li, LXY202405030A (<named-content xmlns:xlink="http://www.w3.org/1999/xlink" content-type="dwc:institutional_code" xlink:title="Herbarium of Sichuan Agricultural University" xlink:href="http://grbio.org/institution/sichuan-agricultural-university" xlink:type="simple">SICAU</named-content> 24-0065, holotype), ex-type culture (<named-content xmlns:xlink="http://www.w3.org/1999/xlink" content-type="dwc:institutional_code" xlink:title="Culture Collection of Sichuan Agricultural University" xlink:href="http://grbio.org/institution/sichuan-agricultural-university" xlink:type="simple">SICAUCC</named-content> 23-0174); <italic>ibid.</italic>, LXY202405030B (<named-content xmlns:xlink="http://www.w3.org/1999/xlink" content-type="dwc:institutional_code" xlink:title="Herbarium of Sichuan Agricultural University" xlink:href="http://grbio.org/institution/sichuan-agricultural-university" xlink:type="simple">SICAU</named-content> 24-0066), culture (<named-content xmlns:xlink="http://www.w3.org/1999/xlink" content-type="dwc:institutional_code" xlink:title="Culture Collection of Sichuan Agricultural University" xlink:href="http://grbio.org/institution/sichuan-agricultural-university" xlink:type="simple">SICAUCC</named-content> 23-0175).</p></tp:treatment-sec><tp:treatment-sec sec-type="notes" id="SECID0EOAEM"><title>Notes.</title><p>In the phylogenetic analysis, <italic><tp:taxon-name><tp:taxon-name-part taxon-name-part-type="genus" reg="Diaporthe">Diaporthe</tp:taxon-name-part> <tp:taxon-name-part taxon-name-part-type="species" reg="phellodendri">phellodendri</tp:taxon-name-part></tp:taxon-name></italic> formed a well-supported clade (100% MLBS / 1.00 BYPP; Fig. <xref ref-type="fig" rid="F1">1</xref>), showing its closest affinities to <italic><tp:taxon-name><tp:taxon-name-part taxon-name-part-type="genus" reg="Diaporthe">D.</tp:taxon-name-part> <tp:taxon-name-part taxon-name-part-type="species" reg="eucommiigena">eucommiigena</tp:taxon-name-part></tp:taxon-name></italic>, <italic><tp:taxon-name><tp:taxon-name-part taxon-name-part-type="genus" reg="Diaporthe">D.</tp:taxon-name-part> <tp:taxon-name-part taxon-name-part-type="species" reg="passiflorae">passiflorae</tp:taxon-name-part></tp:taxon-name></italic> and <italic><tp:taxon-name><tp:taxon-name-part taxon-name-part-type="genus" reg="Diaporthe">D.</tp:taxon-name-part> <tp:taxon-name-part taxon-name-part-type="species" reg="leshanensis">leshanensis</tp:taxon-name-part></tp:taxon-name></italic>. Morphologically, <italic><tp:taxon-name><tp:taxon-name-part taxon-name-part-type="genus" reg="Diaporthe">D.</tp:taxon-name-part> <tp:taxon-name-part taxon-name-part-type="species" reg="phellodendri">phellodendri</tp:taxon-name-part></tp:taxon-name></italic> differs from <italic><tp:taxon-name><tp:taxon-name-part taxon-name-part-type="genus" reg="Diaporthe">D.</tp:taxon-name-part> <tp:taxon-name-part taxon-name-part-type="species" reg="passiflorae">passiflorae</tp:taxon-name-part></tp:taxon-name></italic> by having larger alpha conidia (6.6–9.7 × 1.9–3.2 μm vs. 5.5–7 × 2–3 μm), as well as larger beta conidia (16.3–27.1 × 1.5–1.7 μm vs. 16–18 × 1.5–2 μm) (<xref ref-type="bibr" rid="B12">Crous et al. 2012</xref>). In contrast to <italic><tp:taxon-name><tp:taxon-name-part taxon-name-part-type="genus" reg="Diaporthe">D.</tp:taxon-name-part> <tp:taxon-name-part taxon-name-part-type="species" reg="eucommiigena">eucommiigena</tp:taxon-name-part></tp:taxon-name></italic>, <italic><tp:taxon-name><tp:taxon-name-part taxon-name-part-type="genus" reg="Diaporthe">D.</tp:taxon-name-part> <tp:taxon-name-part taxon-name-part-type="species" reg="phellodendri">phellodendri</tp:taxon-name-part></tp:taxon-name></italic> produces smaller beta conidia (16.3–27.1 × 1.5–1.7 μm vs. 27–37 × 1–2 μm) (<xref ref-type="bibr" rid="B93">Wang et al. 2022</xref>). Pairwise nucleotide comparisons further support the distinctiveness of <italic><tp:taxon-name><tp:taxon-name-part taxon-name-part-type="genus" reg="Diaporthe">D.</tp:taxon-name-part> <tp:taxon-name-part taxon-name-part-type="species" reg="phellodendri">phellodendri</tp:taxon-name-part></tp:taxon-name></italic>. It differs from <italic><tp:taxon-name><tp:taxon-name-part taxon-name-part-type="genus" reg="Diaporthe">D.</tp:taxon-name-part> <tp:taxon-name-part taxon-name-part-type="species" reg="passiflorae">passiflorae</tp:taxon-name-part></tp:taxon-name></italic> (CBS 132527, holotype) by 2.78% in <abbrev xmlns:xlink="http://www.w3.org/1999/xlink" xlink:title="internal transcribed spacer" id="ABBRID0EJFEM" xlink:type="simple">ITS</abbrev> (16/575 bp, 1 gap), 19.57% in <italic>tef</italic>1-α (45/230 bp, 8 gaps), 3.75% in <italic>tub</italic>2 (16/427 bp, 0 gap) and 7.69% in <italic>his</italic>3 (31/403 bp, 6 gaps). In comparison with <italic><tp:taxon-name><tp:taxon-name-part taxon-name-part-type="genus" reg="Diaporthe">D.</tp:taxon-name-part> <tp:taxon-name-part taxon-name-part-type="species" reg="eucommiigena">eucommiigena</tp:taxon-name-part></tp:taxon-name></italic> (GUCC 420.9, holotype), <italic><tp:taxon-name><tp:taxon-name-part taxon-name-part-type="genus" reg="Diaporthe">D.</tp:taxon-name-part> <tp:taxon-name-part taxon-name-part-type="species" reg="phellodendri">phellodendri</tp:taxon-name-part></tp:taxon-name></italic> shows sequence divergence of 2.26% in <abbrev xmlns:xlink="http://www.w3.org/1999/xlink" xlink:title="internal transcribed spacer" id="ABBRID0EJGEM" xlink:type="simple">ITS</abbrev> (13/574 bp, 1 gap), 20.58% in <italic>tef</italic>1-α (50/243 bp, 8 gaps) and 3.06% in <italic>tub</italic>2 (14/457 bp, 1 gap). In addition, <italic><tp:taxon-name><tp:taxon-name-part taxon-name-part-type="genus" reg="Diaporthe">D.</tp:taxon-name-part> <tp:taxon-name-part taxon-name-part-type="species" reg="phellodendri">phellodendri</tp:taxon-name-part></tp:taxon-name></italic> is clearly separable from <italic><tp:taxon-name><tp:taxon-name-part taxon-name-part-type="genus" reg="Diaporthe">D.</tp:taxon-name-part> <tp:taxon-name-part taxon-name-part-type="species" reg="leshanensis">leshanensis</tp:taxon-name-part></tp:taxon-name></italic>, with diagnostic characters provided in the description of the latter. Therefore, <italic><tp:taxon-name><tp:taxon-name-part taxon-name-part-type="genus" reg="Diaporthe">D.</tp:taxon-name-part> <tp:taxon-name-part taxon-name-part-type="species" reg="phellodendri">phellodendri</tp:taxon-name-part></tp:taxon-name></italic> is described as a new species within Section Sojae.</p></tp:treatment-sec><tp:treatment-sec><!--Section generated to contain objects referenced in tp:taxon-treatment.--><fig id="F1" position="float" orientation="portrait"><object-id xmlns:xlink="http://www.w3.org/1999/xlink" content-type="doi" xlink:type="simple">10.3897/mycokeys.123.162866.figure1</object-id><object-id xmlns:xlink="http://www.w3.org/1999/xlink" content-type="arpha" xlink:type="simple">1675815E-F43C-5D13-BC5F-2FCD69069CC9</object-id><label>Figure 1.</label><caption><p>Maximum Likelihood phylogenetic tree, based on concatenated sequences of the <abbrev xmlns:xlink="http://www.w3.org/1999/xlink" xlink:title="internal transcribed spacer" id="ABBRID0EQ4BM" xlink:type="simple">ITS</abbrev>, <italic>tef</italic>1-α, <italic>tub</italic>2, <italic>cal</italic> and <italic>his</italic>3 gene regions from <italic><tp:taxon-name><tp:taxon-name-part taxon-name-part-type="genus" reg="Diaporthe">Diaporthe</tp:taxon-name-part></tp:taxon-name></italic> species. Bootstrap support values ≥ 60% (left) and Bayesian posterior probabilities ≥ 0.90 (right) are shown at the nodes. Isolates from the present study are indicated in bold. Ex-type or ex-epitype strains are marked with “T”.</p></caption><graphic xmlns:xlink="http://www.w3.org/1999/xlink" xlink:href="mycokeys-123-205-g001.jpg" position="float" orientation="portrait" xlink:type="simple" id="oo_1440562.jpg"><uri content-type="original_file" xlink:type="simple">https://binary.pensoft.net/fig/1440562</uri></graphic></fig></tp:treatment-sec><ref-list><ref id="B12"><mixed-citation xmlns:xlink="http://www.w3.org/1999/xlink" xlink:type="simple"><person-group><name name-style="western"><surname>Crous</surname><given-names>PW</given-names></name><name name-style="western"><surname>Summerell</surname><given-names>BA</given-names></name><name name-style="western"><surname>Shivas</surname><given-names>RG</given-names></name><name name-style="western"><surname>Burgess</surname><given-names>TI</given-names></name><name name-style="western"><surname>Decock</surname><given-names>CA</given-names></name><name name-style="western"><surname>Dreyer</surname><given-names>LL</given-names></name><name name-style="western"><surname>Granke</surname><given-names>LL</given-names></name><name name-style="western"><surname>Guest</surname><given-names>DI</given-names></name><name name-style="western"><surname>Hardy</surname><given-names>GE</given-names></name><name name-style="western"><surname>Hausbeck</surname><given-names>MK</given-names></name><name name-style="western"><surname>Hüberli</surname><given-names>D</given-names></name><name name-style="western"><surname>Jung</surname><given-names>T</given-names></name><name name-style="western"><surname>Koukol</surname><given-names>O</given-names></name><name name-style="western"><surname>Lennox</surname><given-names>CL</given-names></name><name name-style="western"><surname>Liew</surname><given-names>EC</given-names></name><name name-style="western"><surname>Lombard</surname><given-names>L</given-names></name><name name-style="western"><surname>McTaggart</surname><given-names>AR</given-names></name><name name-style="western"><surname>Pryke</surname><given-names>JS</given-names></name><name name-style="western"><surname>Roets</surname><given-names>F</given-names></name><name name-style="western"><surname>Saude</surname><given-names>C</given-names></name><name name-style="western"><surname>Shuttleworth</surname><given-names>LA</given-names></name><name name-style="western"><surname>Stukely</surname><given-names>MJ</given-names></name><name name-style="western"><surname>Vánky</surname><given-names>K</given-names></name><name name-style="western"><surname>Webster</surname><given-names>BJ</given-names></name><name name-style="western"><surname>Windstam</surname><given-names>ST</given-names></name><name name-style="western"><surname>Groenewald</surname><given-names>JZ</given-names></name></person-group> (<year>2012</year>) <article-title>Fungal Planet description sheets: 107–127.</article-title><source>Persoonia</source><volume>28</volume>: <fpage>138</fpage>–<lpage>182</lpage>. <ext-link xlink:href="10.3767/003158512X652633" ext-link-type="doi" xlink:type="simple">https://doi.org/10.3767/003158512X652633</ext-link></mixed-citation></ref><ref id="B93"><mixed-citation xmlns:xlink="http://www.w3.org/1999/xlink" xlink:type="simple"><person-group><name name-style="western"><surname>Wang</surname><given-names>SY</given-names></name><name name-style="western"><surname>McKenzie</surname><given-names>EHC</given-names></name><name name-style="western"><surname>Phillips</surname><given-names>AJL</given-names></name><name name-style="western"><surname>Li</surname><given-names>Y</given-names></name><name name-style="western"><surname>Wang</surname><given-names>Y</given-names></name></person-group> (<year>2022</year>) Taxonomy and multigene phylogeny of <tp:taxon-name><tp:taxon-name-part taxon-name-part-type="genus">Diaporthales</tp:taxon-name-part></tp:taxon-name> in Guizhou Province, China. Journal of <tp:taxon-name><tp:taxon-name-part taxon-name-part-type="kingdom">Fungi</tp:taxon-name-part></tp:taxon-name> 8(12): e1301. <ext-link xlink:href="10.3390/jof8121301" ext-link-type="doi" xlink:type="simple">https://doi.org/10.3390/jof8121301</ext-link></mixed-citation></ref></ref-list></tp:taxon-treatment>
